# Supplementary material for: Over Two Decades of Experience in Aortic Arch Reoperations: Long-Term Outcomes and Mortality Risk Factors
Source: J Clin Med. 2025 Jun 10;14(12):4087. doi: 10.3390/jcm14124087 (PMC12193799; doi:10.3390/jcm14124087)
Supplement: Supplementary file 1 [file jcm-14-04087-s001.zip]

Archive with 1 entries (1 files):
- jcm-3639149-supplementary.pdf
